# Supplementary material for: Zebrafish Embryos Display Characteristic Bioelectric Signals during Early Development
Source: Cells. 2022 Nov 12;11(22):3586. doi: 10.3390/cells11223586 (PMC9688842; doi:10.3390/cells11223586)
Supplement: Supplementary file 1 [file cells-11-03586-s001.zip]

Archive with 15 entries (15 files):
- Figure S1.jpg
- Figure S2.jpg
- Supplementary file list.pdf
- Video S1.avi
- Video S10.avi
- Video S11.avi
- Video S12.avi
- Video S2.avi
- Video S3.avi
- Video S4.avi
- Video S5.avi
- Video S6.avi
- Video S7.avi
- Video S8.avi
- Video S9.avi
